# Supplementary material for: Development of Chinese mental health first aid guidelines for assisting a person affected by a traumatic event: a Delphi expert consensus study
Source: BMC Psychiatry. 2021 Dec 1;21:600. doi: 10.1186/s12888-021-03606-3 (PMC8633911; doi:10.1186/s12888-021-03606-3)
Supplement: Supplementary file 1 — Additional file 1. [file 12888_2021_3606_MOESM1_ESM.xlsx]

## Sheet: Endorsed statements
	Endorsed statements				Round 1 endorsement rates(%)		Round 2 endorsement rates(%)		Round 3 endorsement rates(%)
	Statements in English	Statements in Chinese	New statement in Round 2	Round endorsed	professional（n=32）	consumers and carers（n=31）	Professionals (n=31)	consumers and carers（n=30）	Professionals (n=31)	consumers and carers（n=27）
	Section 1: Background information	第一部分：背景信息
1	The first aider should be aware of the initial responses that are common following a potentially traumatic event	急救人员应了解经历潜在创伤事件后最初的常见反应。		1	100	100
2	The first aider should know the range of symptoms that can occur long-term due to a potentially traumatic event	急救人员应了解由潜在创伤事件引起的长期病症。		1	93.8	93.5
3	The first aider should know what signs and symptoms can indicate there is a problem after a potentially traumatic event	急救人员应知道什么样的表现和症状意味着潜在创伤事件已引起心理健康问题。		1	100	100
4	The first aider should be aware that people can react very differently following a potentially traumatic event and the first aider should not expect any particular reaction	急救人员应意识到，每个人在经历潜在创伤事件后的反应会有很大不同，急救人员不应该预期有任何特定的反应。		1	96.9	90.3
5	The first aider should be aware that there are cultural differences in the way people respond to a potentially traumatic event, e.g., in some cultures, expressing vulnerability or grief around strangers is not considered appropriate	急救人员应意识到，人们对潜在创伤事件的反应方式有文化差异,例如，在某些文化中，人们认为在陌生人面前表达脆弱或悲伤是不恰当的。		1	100	100
6	The first aider should be aware that the person may experience survivor guilt; the feeling that it is unfair that others died or were injured, while they were not	急救人员应意识到，被救助者可能有作为幸存者的内疚感；觉得其他人死亡或受伤而自己没有是不公平的。		1	100	90.3
7	The first aider should be aware that for most people, their responses to a pontetially traumatic event may be "normal rections in an abnormal situation", do not necessarily mean "being mentally ill"	急救人员应意识到，对于大部分人而言，这可能是“异常状况下的正常反应”，并不一定都意味着“精神出了问题”。	√	2			100	96.7
8	The first aider should be aware of the self-help methods the person has used and their effects.	急救人员应了解对方曾使用过的自助方法及其效果。	√	2			93.5	100
9	The first aider should be aware that they can also be influenced by the potentially traumatic event.	急救人员应该意识到自己也会受到潜在创伤事件的影响。	√	2			100	96.7
	Section 2: Actions to be taken at the site of a potentially traumatic event	第二部分：潜在创伤事件现场应对策略
	Actions to be taken at the site of a potentially traumatic event	需在潜在创伤事件现场采取的行动
10	The first aider should determine whether it is safe to approach the person before taking any action, e.g. danger from fire, weapons or debris	急救人员在采取任何行动前，应首先确定接近被救助者是否安全，例如，是否存在火、武器或残骸造成的危险。		1	100	100
11	The first aider should contact appropriate emergency help, e.g. ambulance, police, fire brigade	急救人员应根据情况联系合适的紧急援助，例如，救护车，警察，消防队。		1	100	100
12	The first aider should get medical help for the person if this is needed	如需要，急救人员应为被救助者寻找医疗救助。		1	93.8	100
13	Before assisting the person, the first aider should consider whether they are in a suitable emotional state to provide support to others	在帮助被救助者之前，急救人员应先考虑自己的情绪状态是否适合给他人提供支持。		1	100	100
14	If the first aider feels they are not emotionally able to support the person, they should try to and find somebody else who is	如果急救人员感觉自己的情绪状态不能给予支持，则应尝试寻找其他可以提供帮助的人。		1	96.9	100
15	If the first aider does not feel they are in a suitable emotional state to provide support to others, the first aider should prioritise self-care over support to others	如果急救人员感觉自己处于不合适的情绪状态，应先考虑照顾自己而不是为他人提供帮助。		1	81.3	87.1
16	Before taking action, the first aider should observe what help is being provided to the person and whehter any additional help is needed	在采取行动前，急救人员应先观察被救助者正在接受何种帮助以及是否需要额外帮助。		1	96.6	96.8
17	If the person is already being helped, the first aiders should ask the helpers if they need additional assistance or a break	如果被救助者已经在接受帮助，急救人员应询问提供帮助的人是否需要协助或休息。		1	84.4	100
18	If the first aider does not know the person, they should explain what their role is and why they are present	如果急救人员不认识被救助者，应向对方解释自己的职责及为何会在场。		1	93.8	90.3
19	The first aider should try not to appear rushed or impatient	急救人员应尽量不要显得匆忙或不耐烦。		1	93.8	100
20	The first aider should try to create a safe environment for the person, e.g. by moving away from traffic, fire or debris	急救人员应尽量为被救助者创造一个安全的环境，例如，让其远离交通繁忙的地方，火或残骸。		1	93.8	100
21	The first aider should find out what the person's immediate needs are (e.g. food, clothing, shelter, medical help or emotional support) and attempt to meet them	急救人员应弄清楚被救助者的迫切需求是什么（例如，食物，衣服，遮盖物，医疗救助，或精神支持）并尽量满足。		1	90.6	90.3
22	The first aider should be aware of and responsive to the person's confort and dignity, e.g. by offering the person something to cover themselves with (such as a blanket) and asking bystanders and the media to go away	急救人员应意识到并顾及对方的舒适和尊严，例如，给对方提供可以遮盖身体的物品（如一条毯子），并让旁观者和媒体走开。		1	100	100
23	The first aider should try to minimise the person's exposure to potentially upsetting sights and sounds, e.g. injured people or flashing lights	急救人员应尽量减少被救助者暴露在可能会使其不安的景象和声音中，例如，受伤的人或闪烁的灯光。		1	100	96.8
24	If the person has been a victim of crime, the first aider should consider the possibility that forensic evidence may need to be collected (e.g. evidence on clothing or skin) and should encourage the person to preserve such evidence	如果被救助者是犯罪活动受害人，急救人员应考虑到可能需要收集法医证据（例如，留在衣服或皮肤上的证据）并鼓励对方保留这些证据。		1	90.6	93.5
25	If the person appears overwhelmed or indecisive, the first aider should assist them to make necessary decisions, e.g. about safety	如果被救助者看起来不知所措或犹豫不决， 急救人员应帮助对方做出必要的决定，例如，关于安全的决定。		1	84.4	87.1
26	The first aider should discourage the person from making any impulsive decisions because they may not be thinking clearly	急救人员应阻止被救助者做出任何冲动的决定，因为对方可能没有考虑清楚。		1	87.5	90.3
27	The first aider should watch for signs that the person's physical or mental state is declining, and be prepared to seek emergency medical assistance for them, e.g. an apparently uninjured person may have internal injuries which reveal themselves more slowly, or a person may suddenly become disoriented	急救人员应注意被救助者的身体或精神状态是否有变差的迹象，并做好为对方寻求紧急医疗帮助的准备，例如，一个看上去没有外伤的人可能会有内伤，而这些内伤会慢慢显露出来。		1	93.8	96.8
28	The first aider should try to keep the person updated about what is happening and what is likely to happen next	急救人员应尽量让被救助者了解当前正在发生的事情以及接下来可能会发生的事情。		1	87.5	83.9
29	The first aider should provide accurate information and admit that they lack information if this is the case	急救人员应提供准确的信息，或按照实际情况承认自己缺少相关信息。		1	96.9	80.6
30	If the person's loved ones or friends are not present, the first aider should offer to contact them	如果被救助者的亲人或朋友不在现场，急救人员应主动提出联系他们。		1	87.5	83.9
31	If the person has been separated from loved ones during the potentially traumatic event and wants to be reconnected with them, the first aider should try to help them do so	如果被救助者在潜在创伤事件中与亲人分开并希望与他们重新取得联系，急救人员应尽量帮助对方做到这一点。		1	87.5	93.5
32	The first aider should not make promises they may not be able to keep, e.g. "I'll take you home soon"	急救人员不应做出任何自己可能无法兑现的承诺，例如，“我马上送你回家”。		1	96.9	96.8
33	If the first aider thinks that someone is not acting in the person's best interest (e.g. trying to get a media interview or stop them reporting to authorities), the first aider should try to protect the person from this	如果急救人员认为有人不是为了被救助者的最佳利益而行事（例如，试图接受媒体访问或阻止被救助者向官方举报），急救人员应尽量保护被救助者。		1	87.5	100
	What to do at the site of a potentially traumatic event where professional helpers are present	当专业救援人员在潜在创伤事件现场时，急救人员该怎么做
34	The first aider should follow the directions of professional helpers at the scene	急救人员应遵从现场专业救援人员的指示。		1	93.8	100
35	The first aider should not criticise the efforts of professional helpers in front of the person	急救人员不应在被救助者面前批评专业救援人员的工作。		1	93.8	93.5
36	If the person is asking for information, the first aider should find out from professional helpers what information they are allowed to pass on to the person	如果被救助者要求急救人员提供信息，急救人员应咨询专业救援人员自己可以将哪些信息告知被救助者。		1	96.9	90.3
37	In attempting to meet the person's immediate needs, the first aider should not take over the role of professional helpers who may be better able to meet those needs	为了尽量满足被救助者的迫切需要，急救人员不应取代专业救援人员的角色，因为他们可能更能满足这些需要。		1	90.6	83.9
38	If the person shows aggressive behaviors like suicide and self-harm, the first aider should try to keep calm and try to comfort the person.	如果被救助者做出自伤、自伤等过激行为，急救人员应尽量保持冷静，并尝试安抚被救助者。	√	2			100	100
39	If the person hurts someone or destroy something, the first aider should ensure hisown safety and then call the police or a professional to help.	如果被救助者做出伤人毁物的过激行为，急救人员应首先确保自身安全，然后请求警察或专业人员协助处理。	√	2			100	100
	Section 3: Talking about the trauma	第三部分：谈论创伤
40	The first aider should communicate with the person as an equal, rather than as a superior or expert	急救人员应与被救助者平等沟通，而不是以一个专家的姿态或感觉自己高人一等。		1	96.9	93.5
41	The first aider should try to remain calm when talking with the person, regardless of the person's emotional state	不管被救助者的情绪状态如何，急救人员在与其交谈时应尽量保持冷静。		1	93.8	96.8
42	The first aider should reassure the person that their reactions are to be expected under the circumstances	急救人员应向被救助者表示，在这种情况下对方的反应是很常见的，以使其安心。		1	90.6	93.5
43	The first aider should show that person they are listening by being patient, even when the person may not be communicating well, e.g. repeating themselves, speaking slowly or unclearly	急救人员应通过耐心的表现来向被救助者显示自己正在倾听，即使有时被救助者可能无法良好地进行沟通，例如，重复说过的话，语速缓慢，或吐字不清。		1	100	96.8
44	If the person begins a sensitive conversation and the first aider does not think it is the ideal place to talk to the person, the first aider should suggest finding an environment likely to be safe, comforting and free of distractions	如果被救助者开始谈论敏感话题，但急救人员认为当下的环境不是与被救助者交谈的理想场所，急救人员应建议寻找一个安全、舒适且不会被打扰的环境交谈。		1	93.8	83.9
45	The first aider should not tell the person to “snap out of it”, “move on” or “focus on the positive” because the impacts of potentially traumatic events cannot be overcome by the person’s will power alone	急救人员不应告诉被救助者“振作起来”，“向前看”，或者“往好的方面想”，因为潜在创伤事件的影响不是单靠被救助者的意志力就能克服的。		1	87.5	83.9
	Talking about the person's feelings	谈论被救助者的感受
46	The first aider should encourage the person to talk about their feelings, but only if the person feels ready to do so	在对方感到准备好了的时候，急救人员应鼓励被救助者谈论他的感受。		1	93.8	96.8
47	The first aider should avoid saying things that discourage the person from expressing their feelings, e.g. “don’t cry” or “calm down”	急救人员应避免阻止被救助者表达自己的感受，例如跟对方说，“不要哭”或者“冷静”		2	90.6	74.2	96.8	80
48	The first aider should not tell the person how they should be feeling	急救人员不应告诉被救助者他们应该有什么感觉。		1	84.4	80.6
	Talking about the person's experiences	谈论被救助者的经历
49	The first aider should be aware that the person may not remember all the details of a potentially traumatic event	急救人员应意识到，被救助者可能不记得潜在创伤事件的所有细节。		1	96.9	83.9
50	If the first aider does not know what to say, they should not be afraid to admit it	如果急救人员不知道说什么，他不应害怕承认这个事实。		2	81.3	71	90.3	86.7
51	If the person talks repetitively about the potentially traumatic event, the first aider should listen	如果被救助者重复谈论潜在创伤事件，急救人员应该倾听。		1	87.5	93.5
52	If the person shuts the first aider out, the first aider should be patient and ask the person whether they can help in any way	如果被救助者把急救人员拒之门外，急救人员应耐心询问是否能以任何其他方式帮到对方。		1	90.6	83.9
53	The first aider should tell the person that what happened was not their fault, but only if they know this to be true	如果可以确定被求助者在此事件中没有过错，急救人员应明确告诉对方所发生的事情并不是他的错。		1	81.3	83.9
54	The first aider should not say anything to imply that what has happened was the person’s fault	急救人员不应有任何言语暗示所发生的事情是被救助者的错。		1	87.5	90.3
55	The first aider should not say anything to imply that the person should have reacted or done anything differently at the time of the potentially traumatic event	急救人员不应有任何言语暗示被救助者应该在潜在创伤事件发生时做出不同的反应或采取不同的行动。		2	75	100	83.9	80
56	The first aider should not avoid talking about the person’s experiences	急救人员不应回避谈论被救助者的经历。		1	87.5	80.6
57	The first aider should not minimise the person's experience, e.g. “It could have been worse” or “You’ll be alright” or “You should be over that by now”	急救人员不应对被救助者的经历轻描淡写，例如，“情况本来可能更糟糕”，“你会没事的”或 “你现在应该已经恢复了”。		1	87.5	90.3
58	The first aider should not force the person to talk about a potentially traumatic event or their feelings about it	急救人员不应强迫被救助者讲述潜在创伤事件或其对事件的感受。		1	96.9	93.5
59	The first aider should not interrupt the person to share their own feelings and experiences	急救人员不应打断被救助者然后分享自己的感受和经历。		1	93.8	80.6
60	The first aider should not compare the person’s experience of trauma with anyone else’s	急救人员不应把被救助者的创伤经历与其他人的经历相比较。		1	93.8	83.9
61	If the person feels ashamed or guilty about how they reacted during a potentially traumatic event, the first aider should reassure the person that people do not consciously choose how to respond in these situations as these reactions are often automatic and instinctual	如果被救助者对自己在潜在创伤事件中的反应感到羞愧或内疚，急救人员应宽慰对方：“在这种情况下人们不会有意识地选择怎样应对，因为这些反应通常是自动和本能的”。		1	90.6	83.9
62	If the person starts to cry, or seems to be trying not to cry, the first aider should tell the person that it is okay to cry or express any feelings they are experiencing	如果被救助者开始哭泣或像在努力忍住不哭，急救人员应告诉对方可以哭或表达当下的任何感受。		1	96.9	90.3
63	If the person wants to tell their whole story about the potentially traumatic event, the first aider should give the person enough time to do so	如果被救助者想要讲述关于潜在创伤事件的整个过程，急救人员应给他足够的时间。		1	87.5	96.8
	Dealing with challenges during the conversation	应对谈话过程中的挑战
64	The first aider should know that behaviour such as withdrawal, irritability and bad temper may be a response to the potentially traumatic event, and should try not to take such behaviour personally	急救人员应知道，诸如退缩、易怒和脾气差等行为可能是一个人对潜在创伤事件的反应，急救人员尽量不要认为这些行为是针对自己的。		1	100	96.8
65	The first aider should try to be caring, even if they find the person's behaviour is challenging	即使觉得被救助者的行为有些挑衅，急救人员也应尽量去关心他。		1	93.8	80.6
66	If the person seems to be distressed by the conversation, the first aider should ask the person if they need to take a short break	如果被救助者像是因为谈话感到痛苦，急救人员应询问对方是否需要休息一下。		1	96.9	90.3
67	If the person seems to be ‘spaced out’, ‘shuts down’ or is struggling to communicate, the first aider should not assume that the person does not want to talk	如果被救助者像是在“走神”，“短路”或为沟通发愁，急救人员应该不要认为被救助者不想要交谈。		1	87.5	87.1
68	If the person seems to be ‘spaced out’, ‘shuts down’ or is struggling to communicate, the first aider should encourage the person to move a little, e.g. change their posture, do some stretches	如果被救助者像是在“走神”，“短路”或为沟通发愁，急救人员应该鼓励被救助者稍稍活动一下，例如，改变一下姿势，做一些伸展运动。		1	87.5	80.6
69	ask the person what they need at this moment	如果被救助者像是在“走神”，“短路”或为沟通发愁，急救人员应该询问被救助者此时此刻需要什么。		1	93.8	83.9
70	If the person seems to be ‘spaced out’, ‘shuts down’ or is struggling to communicate, the first aider should not force the person to talk about what is distressing them	如果被救助者像是在“走神”，“短路”或为沟通发愁，急救人员应该不要强迫被救助者谈论使其痛苦的事情。		1	100	96.8
71	If the person seems to be ‘spaced out’, ‘shuts down’ or is struggling to communicate, the first aider should offer to talk to the person at another time	如果被救助者像是在“走神”，“短路”或为沟通发愁，急救人员应该提议在其他时间与被救助者交谈。		1	90.6	83.9
72	If the person experiences a flashback the first aider should ask the person how they wish to be supported when these occur	如果被救助者出现潜在创伤事件的情景再现，急救人员应该询问被救助者当这种情况发生时他希望得到怎样的帮助。		1	93.8	87.1
73	If the person experiences a flashback the first aider should remind the person that they are safe	如果被救助者出现潜在创伤事件的情景再现，急救人员应该提醒被救助者他是安全的。		1	100	93.5
74	If the person experiences a flashback the first aider should call attention to the here and now, e.g. referencing the immediate surroundings	如果被救助者出现潜在创伤事件的情景再现，急救人员应该提醒被救助者关注此时此地，例如，参照周围的环境。		1	96.9	90.3
75	If the person experiences a flashback the first aider should avoid sudden movements or anything that may startle them	如果被救助者出现潜在创伤事件的情景再现，急救人员应该避免突然移动或任何可能惊吓到被救助者的事情。		1	93.8	90.3
76	let the person know that there are people who care about him and love him	提醒被救助者还有关心他的人，爱他的人。	√	3			77.4	90	87	92.5
	Section 4: providing support in the weeks & months following a potentially traumatic event	第四部分：在潜在创伤事件发生后的数周和数月内提供帮助
	Being supportive and understanding	支持和理解
77	The first aider should be aware that even weeks or months following a potentially traumatic event, the person might have good days and bad days and that there is no timeline for what can be expected	急救人员应该意识到即使在潜在创伤事件发生后数周或数月，被救助者的状况仍可能时好时坏而且并没有时间轴可以用来预测会发生什么。		1	96.9	93.5
78	The first aider should tell the person that everyone deals with potentially traumatic events at their own pace	急救人员应告知被救助者，每个人处理潜在创伤事件的节奏不同。		1	100	93.5
79	The first aider should tell the person that it is possible to recover from potentially traumatic events	急救人员应告知被救助者，从潜在创伤事件中恢复是可能的。		1	100	90.3
80	The first aider should discourage the person from making any major life decisions or big life changes, if at all possible	如果可能的话，急救人员应避免让被救助者在此时做出任何重大的人生决定或改变。		1	93.8	96.8
81	The first aider should be aware that the person may be more sensitive to events or stress that can seem minor to others	急救人员应意识到被救助者可能对别人觉得微不足道的事情或压力更敏感。		1	96.9	96.8
82	The first aider should be aware that there are many things that can remind the person of the trauma and cause distress	急救人员应意识到有许多事情可以使被救助者想起创伤事件并感到悲伤。		1	100	93.5
83	The first aider should encourage the person to talk about how trauma has affected their relationships	急救人员应鼓励被救助者谈论创伤事件是如何影响他的人际关系的。		1	84.8	80.6
84	The first aider should be aware that the person may suddenly or unexpectedly remember details of the event and may need additional support at this time	急救人员应意识到被救助者可能会突然记起事件的细节，此时他可能会需要额外的支持。		1	100	96.8
85	The fist aider should be aware that anniversaries of past potentially traumatic events and media reports of similar experiences can remind the person of the trauma and they may need extra support around these times	急救人员应意识到过去潜在创伤事件的周年纪念和媒体对类似事件的报道可以会使被救助者想起创伤事件，在这些时刻被救助者可能会需要额外的支持。		1	96.9	96.8
	Encouraging other supports: family, friends, and community	鼓励来自其他方面的支持：家人，朋友和社区
86	The first aider should encourage the person to share their reactions with people who they think will be supportive	急救人员应鼓励被救助者与其认为能给予支持的人分享他的反应。		1	93.8	87.1
87	The first aider should encourage the person to share their memories with people who they think will be supportive	急救人员应鼓励被救助者与其认为能给予支持的人分享他的记忆。		2	90.6	74.2	80.6	90
88	The first aider should encourage the person to use supports that are specific to their type of potentially traumatic event, e.g. veteran services, victims of crime	急救人员应鼓励被救助者使用针对其潜在创伤事件类型的支持服务，例如，妇联，亲友会。		1	100	96.8
	Encouraging professional help	寻求专业帮助
89	The first aider should be aware of the sorts of professional help that are available for people who have experienced trauma	急救人员应了解有哪些提供给经历创伤者的专业帮助。		1	100	100
90	The first aider should encourage the person to seek help from a professional who treats people who have experienced trauma	急救人员应鼓励被救助者寻求创伤治疗的专业人士的帮助。		1	100	93.5
91	The first aider should encourage the person to seek professional help if the post-trauma symptoms are interfering with their usual activities for 4 weeks or more	如果创伤后的症状干扰日常活动的时间达4周或以上，急救人员应鼓励被救助者寻求专业帮助。		1	93.8	93.5
92	The first aider should encourage the person to seek professional help if they feel very upset or fearful for 4 weeks or more	如果被救助者感觉非常心烦或害怕达4周或以上，急救人员应鼓励被救助者寻求专业帮助。		1	90.6	93.5
93	The first aider should encourage the person to seek professional help if they are unable to escape intense ongoing distressing feelings for 4 weeks or more	如果被救助者无法摆脱持续存在的强烈痛苦感达4周或以上，急救人员应鼓励被救助者寻求专业帮助。		1	93.8	96.8
94	The first aider should encourage the person to seek professional help if they act very differently after the potentially traumatic event for 4 weeks or more	如果被救助者在潜在创伤事件后的行为非常不同达4周或以上，急救人员应鼓励被救助者寻求专业帮助。		1	90.6	96.8
95	The first aider should encourage the person to seek professional help if their important relationships are suffering as a result of the trauma (e.g. if they withdraw from their family or friends) for 4 weeks or more	如果被救助者的重要人际关系因创伤而受到影响（例如，疏远家人或朋友）达4周或以上，急救人员应鼓励被救助者寻求专业帮助。		1	93.8	96.8
96	The first aider should encourage the person to seek professional help if they feel jumpy or have nightmares because of or about the trauma for 4 weeks or more	如果被救助者感觉自己变得神经质、因为创伤做噩梦或做创伤相关噩梦达4周或以上，急救人员应鼓励被救助者寻求专业帮助。		1	93.8	96.8
97	The first aider should encourage the person to seek professional help if they can't stop thinking about the trauma for 4 weeks or more	如果被救助者一直想着创伤事件达4周或以上，急救人员应鼓励被救助者寻求专业帮助。		1	93.8	93.5
98	The first aider should encourage the person to seek professional help if they are unable to enjoy life at all as a result of the trauma for 4 weeks or more	如果被救助者因创伤而完全无法享受生活达4周或以上，急救人员应鼓励被救助者寻求专业帮助。		1	90.6	90.3
99	The first aider should encourage the person to seek professional help if they misuse alcohol or other drugs to deal with the trauma for 4 weeks or more	如果被救助者通过酗酒或滥用药物来应对创伤达4周或以上，急救人员应鼓励被救助者寻求专业帮助。		1	90.6	90.3
100	If the person appears to suddenly return to their normal routine and behaviours after experiencing the trauma, you should still continue to keep an eye on them.	如果被救助者突然反常地表现得一切正常，像从未经历过伤害，急救人员不应掉以轻心。	√	2			96.8	96.7
	Section 5: Experiences of abuse	第五部分：遭受虐待经历
101	If the person discloses any abuse associated with criminal activity, the first aider should encourage the person to report it to the police, if it is safe to do so	如果被救助者透露任何涉及犯罪活动的虐待，急救人员应该在安全的情况下，鼓励其向公安机关报案。		1	100	96.8
102	If the person discloses any abuse associated with criminal activity, the first aider should report it to the police, if it is safe to do so	如果被救助者透露任何涉及犯罪活动的虐待，急救人员应该在安全的情况下，向公安机关报案。		2	78.1	83.9	87.1	100
103	If the person discloses any abuse associated with criminal activity, the first aider should encourage the person to seek help from an appropriate support service	如果被救助者透露任何涉及犯罪活动的虐待，急救人员应该鼓励其向适当的援助组织寻求帮助。		1	100	93.5
104	The first aider should be aware of any local mandatory reporting laws	急救人员应该了解当地所有关于强制性举报的法律法规。		1	100	90.3
105	The first aider should be aware that the person who has experienced abuse may not trust easily and may be reluctant to seek support from others	急救人员应该意识到经历过虐待的人可能不会轻易相信别人并且可能不愿意寻求其他人的帮助。		1	93.8	96.8
106	If the person discloses that they are being abused, the first aider should encourage the person to tell the perpetrator to stop, if it is safe to do so	如果被救助者透露自己正遭受虐待，急救人员应该在安全的情况下，鼓励被救助者告诉施虐者停止这种行为。		1	93.8	87.1
107	If the person discloses that they are being abused, the first aider should encourage the person to tell the perpetrator how it is affecting them, if it is safe to do so	如果被救助者透露自己正遭受虐待，急救人员应该在安全的情况下，鼓励被救助者告诉施虐者这种行为对自己造成怎样的影响。		1	84.4	80.6
108	If the first aider sees physical signs of abuse (e.g. repeated bruising), they should discuss their concerns with the person	如果急救人员看到虐待的身体痕迹（例如，反复瘀伤），应与被救助者讨论自己的担忧。		1	93.8	83.9
109	If the first aider expresses their concerns about signs of physical abuse and the person dismisses them, the first aider should be aware that it does not necessarily mean that their concerns are misplaced	如果急救人员向被救助者表达对其身体虐待痕迹的担忧但对方却不予理会，急救人员应知道自己的担忧不一定是错误的。		1	96.9	80.6
110	If the person dismisses the first aider’s concerns, and the first aider sees possible signs of abuse again in the future, they should raise their concerns with the person again	如果被救助者对急救人员的担忧置之不理，并且急救人员之后再次看到虐待的迹象，急救人员则应再次向被救助者提出自己的担忧。		1	100	90.3
111	If the first aider is concerned that the person is at risk of harm from someone else, they should work with the person to identify what steps to take next to keep them safe	如果急救人员担心被救助者有被其他人伤害的危险，急救人员应该与被救助者合作，确定接下来应该采取哪些措施来确保被救助者的安全。		1	100	96.8
112	If the first aider is concerned that the person is at risk of harm from someone else, they should offer options to keep the person safe, e.g. helping them find alternative accommodation	如果急救人员担心被救助者有被其他人伤害的危险，急救人员应该提供确保被救助者安全的选择，例如，帮助被救助者寻找其他住所。		1	87.5	90.3
113	If the first aider is concerned that the person is at risk of harm from someone else, they should assist the person to identify other people who can provide support	如果急救人员担心被救助者有被其他人伤害的危险，急救人员应该协助被救助者确认其他可提供帮助的人。		1	96.9	96.8
114	If the first aider is concerned that the person is at risk of harm from someone else, they should encourage the person to call the police and report the situation	如果急救人员担心被救助者有被其他人伤害的危险，急救人员应该鼓励被救助者报警并报告情况。		1	96.9	96.8
115	If the first aider is concerned that the person is at risk of harm from someone else, they should offer to call the police and report the situation	如果急救人员担心被救助者有被其他人伤害的危险，急救人员应该提议替被救助者报警并报告情况。		1	81.3	87.1
116	If the first aider is concerned that the person is at risk of harm from someone else, they should encourage the person to call an appropriate helpline, e.g. family violence helpline	如果急救人员担心被救助者有被其他人伤害的危险，急救人员应该鼓励被救助者拨打合适的求助热线，例如，反家暴热线。		1	96.9	90.3
117	If the first aider is concerned that the person is at risk of harm from someone else, they should offer to call an appropriate helpline on behalf of the person, e.g. family violence helpline	如果急救人员担心被救助者有被其他人伤害的危险，急救人员应该提议代替被救助者拨打合适的求助热线，例如，反家暴热线。		2	75	80.6	83.9	80
118	If the first aider is concerned that the person is at risk of harm from someone else, they should not do anything that places themselves at risk	如果急救人员担心被救助者有被其他人伤害的危险，急救人员应该不做任何会让自己陷入危险的事情。		2	75	74.2	80.6	83.3
119	If the person asks the first aider not to tell anyone about the abuse they have experienced, the first aider should respect their wishes, unless they are at risk of immediate harm	如果被救助者要求急救人员不要告诉任何人其所经历的虐待，急救人员应该尊重被救助者的意愿，除非对方有立刻遭到重大伤害的危险。		1	84.4	87.1
120	If the person asks the first aider not to tell anyone about the abuse they have experienced, the first aider should respect their wishes, unless the abuse is likely to be a criminal offence	如果被救助者要求急救人员不要告诉任何人其所经历的虐待，急救人员应该尊重被救助者的意愿，除非该虐待可能构成刑事犯罪。		1	87.5	87.1
121	If the first aider thinks they need to share any of the information the person has told them in order to keep the person safe, they should consider the possible repercussions for the person, e.g. their safety or relationships	如果急救人员认为自己有必要分享任何被救助者告诉自己的信息以确保对方的安全，急救人员应该考虑这样做可能会对被救助者造成的影响，例如，人身安全或人际关系。		1	96.9	96.8
122	If the first aider thinks they need to share any of the information the person has told them in order to keep the person safe, they should get the person’s agreement before doing so	如果急救人员认为自己有必要分享任何被救助者告诉自己的信息以确保对方的安全，急救人员应该在这样做之前告诉被救助者并征得同意。		1	87.5	93.5
123	If the person discloses abuse that happened in the past, the first aider should tell the person that they believe them	如果被救助者披露过去发生的虐待，急救人员应该告诉被救助者自己相信他。		1	87.5	96.8
124	If the person discloses abuse that happened in the past, the first aider should not express any feelings of disbelief	如果被救助者披露过去发生的虐待，急救人员应该不要表露出任何难以置信的感觉。		1	87.5	93.5
125	If the person discloses abuse that happened in the past, the first aider should thank the person for telling them	如果被救助者披露过去发生的虐待，急救人员应该感谢被救助者信任并告诉自己。		1	96.9	96.8
126	If the person begins to relate details of the abuse that the first aider finds distressing, the first aider should protect themselves by encouraging the person to talk to a support service rather than the first aider	如果被救助者开始提及令急救人员感到不适的虐待细节，急救人员应该通过以下方式来保护自己鼓励被救助者与支援机构交谈，而不是与急救人员。		1	81.3	90.6
	Section 6: Adolescents	第六部分：青少年
127	The first aider should be aware of the ways in which an adolescent may respond differently to a potentially traumatic event compared to an adult	急救人员应意识到青少年与成年人对潜在创伤事件的反应方式不同。		1	96.9	96.8
128	If the first aider does not have an ongoing role in the adolescent’s life, the first aider should ask them if they have a trusted adult who can support them	如果急救人员没有与青少年长期相处的经验，那么急救人员应询问对方是否有可信赖的成年人来支持他。		1	93.8	96.8
129	If the adolescent does not have a trusted and appropriate adult to talk to, the first aider should connect them with an appropriate service, e.g. a community program, health centre or help line	如果对方没有值得信赖和合适的成年人可以交谈，急救人员应将其与适当的服务连接起来，例如，未成年人或青少年心理辅导中心，学生会、学校或社区项目，或求助热线。		1	96.9	93.5
130	If appropriate to the relationship, the first aider should contact the adolescent’s school about any additional support they may need	急救人员应就可能需要的额外支持联系对方所在的学校，如果这样做对其与急救人员的关系来说是恰当的		1	90.6	83.9
131	The first aider should encourage the adolescents to use face-to-face contact with friends rather than through social media	急救人员应鼓励其与朋友面对面的接触，而不是通过社交媒体。		1	84.4	87.1
132	If the adolescent does not want to talk about what has occurred, the first aider should let the adolescent know that they are ready to talk if the adolescent wants to	如果对方不想讨论发生了什么，急救人员应该让其知道如果他想谈的话，自己已经准备好了。		1	100	93.5
133	If the adolescent does not want to talk about what has occurred, the first aider should ask the adolescent if there is someone else they would prefer to talk to	如果对方不想讨论发生了什么，急救人员应该询问其是否有其他愿意交谈的对象。		1	100	90.3
134	If the adolescent does not want to talk about what has occurred, the first aider should encourage the adolescent to talk about their feelings rather than about what has occurred	如果对方不想讨论发生了什么，急救人员应该鼓励其谈论自己的感受而不是谈论发生了什么。		1	96.9	87.1

## Sheet: Rejected statements
	Rejected statements
					Round 1 endorsement rates(%)		Round 2 endorsement rates(%)		Round 3 endorsement rates(%)
	Statements in English	Statements in Chinese	New statement in Round 2	Round rejected	professional（n=32）	consumers and carers（n=31）	Professionals (n=31)	consumers and carers（n=30）	Professionals (n=31)	consumers and carers（n=27）
	Section 2: Actions to be taken at the site of a potentially traumatic event	第二部分：潜在创伤事件现场应对策略
1	If the first aider's help is not needed immediately because there are other helpers present, they should remain on site until professional help arrives in case their assistance is needed	如果已有其他提供帮助的人在场并不急需急救人员的帮助，急救人员仍应留在现场以备后需，直到专业人员抵达。		2	78.1	90.3	64.5	86.7
2	If the first aider does not know the person, they should find out the person's name and use it when talking to them	如果急救人员不认识被救助者，应设法了解对方的名字并在谈话时用名字称呼对方。		2	75	74.2	74.2	80
3	If the person seems confused, the first aider should attempt to orientate the person to the current place or time	如果被救助者看起来很混乱，急救人员应试着使其认清当前的地点或时间。		2	78.1	77.4	77.4	86.7
4	If the person wants more information about the event, the fist aider should try to give them as much accurate information as they ask for	如果被救助者想要了解更多关于创伤事件的信息，急救人员应尽可能多地提供对方想知道的准确信息。		2	84.4	77.4	77.4	66.7
5	If the person does not want information about the event, the first aider should not give them any	如果被救助者不想知道关于创伤事件的信息，急救人员就不应提供。		1	75	61.3
6	The first aider should try to stay with the person for as long as the person feels it is needed	只要被救助者觉得有需要，急救人员应尽量与他待在一起。		2	78.1	83.9	77.4	86.7
7	The first aider should not offer the person food or drink without permission from professional helpers	没有专业救援人员的允许，急救人员不应为被救助者提供食物或饮品。		1	50	74.2
8	All the decisions should be made by the person, rather than the first aider, otherwise, it will violate the principle of self-determination	任何决定，应该是被救助者自己做出，而非急救人员替他做决定或阻止他做决定。	√	3			74.2	76.7	67.7	55.5
	Section 3: Talking about the trauma	第三部分：谈论创伤
9	If the person begins a sensitive conversation and the first aider does not think it is the ideal time or place to talk to the person, they should still have the conversation rather than delay it	如果被救助者开始谈论敏感话题，即使急救人员认为当下不是与其交谈的理想时间或地点，仍应继续对话而不是推迟。		1	37.5	64.5
10	The first aider should avoid touching the person without their permission, even if touch is usual to their relationship	急救人员应避免在未经被救助者允许的情况下触碰对方，即使以两人的关系来说，这种碰触很正常。		2	71.9	80.6	83.9	70
11	If the person does not wish to talk to the first aider about how they are feeling, they should encourage the person to consider calling a help line or using other community resources	如果被救助者不愿与急救人员谈论自己的感受，急救人员应鼓励对方考虑拨打帮助热线或使用其他资源。		2	90.6	71	87.1	76.7
12	The first aider should not tell the person that they “understand how they feel”	急救人员不应对被救助者说“我理解你的感受”。		1	43.8	64.5
13	The first aider should express sympathy by saying something like “I’m so sorry about what happened”	急救人员应说“对所发生的事情我感到很遗憾”之类的话来表达同情。		1	65.6	54.8
14	If the person feels guilty for something they did or didn’t do related to the potentially traumatic event, the first aider should point out to them anything they did right	如果被救助者对自己做过的或没做过的与潜在创伤事件相关的事情感到内疚，急救人员应强调其所做的对的事情。		1	68.8	77.4
15	The first aider should not probe for details of the potentially traumatic event	急救人员不应深究潜在创伤事件的细节。		2	81.3	74.2	83.9	60
16	The first aider should not offer religious solace by saying things like “God has reasons”	急救人员不应通过说类似“上天做每件事情都有他的道理”这样的话来提供慰藉。		2	87.5	74.2	77.4	76.7
17	If the first aider has personally experienced trauma, they should not share the details of this unless asked	如果急救人员亲身经历过创伤事件，在被救助者没有请他分享时，他不应主动分享这个经历。		1	75	58.1
18	If the person wants to talk about the potentially traumatic event but this is too distressing for the first aider, they should find someone else（eg.friends, other first aiders or professionals） for the person to talk to.	如果被救助者想要谈论潜在创伤事件但这对于急救人员来说太过沉重的话，急救人员应找其他人（如，亲友、其他急救人员或专业人员）和被救助者交谈。		2	90.6	61.3	80.6	73.3
19	If the person experiences a flashback the first aider should tell the person that even though it seems real it is not actually happening	如果被救助者出现潜在创伤事件的情景再现，急救人员应该告诉被救助者，即使这些情景看起来像是真实的，但实际上并没有发生。		1	68.8	64.5
20	If the person experiences a flashback the first aider should offer a glass of water	如果被救助者出现潜在创伤事件的情景再现，急救人员应该提供一杯水。		2	75	80.6	32.3	46.7
21	If the person experiences a flashback the first aider should avoid touching them	如果被救助者出现潜在创伤事件的情景再现，急救人员应该避免触碰被救助者。		1	68.8	74.2
	Section 4: providing support in the weeks & months following a potentially traumatic event	第四部分：在潜在创伤事件发生后的数周和数月内提供帮助
22	The first aider should tell the person about any sources of information available for survivors, e.g. information sessions, fact sheets and phone numbers for information lines.	急救人员应把所有提供给幸存者的信息来源告知被救助者，例如，见面会、情况说明书和信息热线电话号码。		2	93.8	74.2	90.3	73.3
23	If the first aider knows someone else who has had a similar experience, the first aider should suggest to the person that they might speak to them	如果急救人员认识其他有相似经历的人，那么急救人员应该建议被救助者与他们交谈。		1	68.8	71
24	If the person has experienced a potentially traumatic event that is receiving media coverage, the first aider should encourage the person to limit their exposure to this media coverage	如果媒体正在报道被救助者所经历的潜在创伤事件，急救人员应鼓励被救助者限制自己接触这类报道。		1	65.6	58.1
25	If the person has experienced a potentially traumatic event that is receiving media coverage, the first aider should offer to keep track of new or important information so the person does not need to monitor it constantly	如果媒体正在报道被救助者所经历的潜在创伤事件，急救人员应主动提出记录有关事件进展的重要信息，这样被救助者就不需要时时关注这类新闻。		1	59.4	64.5
26	The first aider should encourage the person to seek professional help if the post-trauma symptoms are interfering with their usual activities for 2 weeks or more*	如果创伤后的症状干扰日常活动的时间达2周或以上，急救人员应鼓励被救助者寻求专业帮助。		1	71.9	71
27	The first aider should encourage the person to seek professional help if they feel very upset or fearful for 2 weeks or more*	如果被救助者感觉非常心烦或害怕达2周或以上，急救人员应鼓励被救助者寻求专业帮助		1	90.6	77.4
28	The first aider should encourage the person to seek professional help if they are unable to escape intense ongoing distressing feelings for 2 weeks or more*	如果被救助者无法摆脱持续存在的强烈痛苦感达2周或以上，急救人员应鼓励被救助者寻求专业帮助。		1	96.9	80.6
29	The first aider should encourage the person to seek professional help if they act very differently after the potentially traumatic event for 2 weeks or more*	如果被救助者在潜在创伤事件后的行为非常不同达2周或以上，急救人员应鼓励被救助者寻求专业帮助。		1	93.8	87.1
30	The first aider should encourage the person to seek professional help if their important relationships are suffering as a result of the trauma (e.g. if they withdraw from their family or friends) for 2 weeks or more*	如果被救助者的重要人际关系因创伤而受到影响（例如，疏远家人或朋友）达2周或以上，急救人员应鼓励被救助者寻求专业帮助。		1	75	83.9
31	The first aider should encourage the person to seek professional help if they feel jumpy or have nightmares because of or about the trauma for 2 weeks or more*	如果被救助者感觉自己变得神经质、因为创伤做噩梦或做创伤相关噩梦达2周或以上，急救人员应鼓励被救助者寻求专业帮助。		1	93.8	87.1
32	The first aider should encourage the person to seek professional help if they can't stop thinking about the trauma for 2 weeks or more*	如果被救助者一直想着创伤事件达2周或以上，急救人员应鼓励被救助者寻求专业帮助。		1	71.9	77.4
33	The first aider should encourage the person to seek professional help if they are unable to enjoy life at all as a result of the trauma for 2 weeks or more*	如果被救助者因创伤而完全无法享受生活达2周或以上，急救人员应鼓励被救助者寻求专业帮助。		1	75	77.4
34	The first aider should encourage the person to seek professional help if they misuse alcohol or other drugs to deal with the trauma for 2 weeks or more*	如果被救助者通过酗酒或滥用药物来应对创伤达2周或以上，急救人员应鼓励被救助者寻求专业帮助。		1	75	77.4
35	The first aider should encourage the person to seek professional help if they misuse alcohol or other drugs to deal with the trauma at any time*	如果被救助者在任何时候通过酗酒或滥用药物来应对创伤达，急救人员应鼓励被救助者寻求专业帮助。		1	71.6	93.5
	*Items that fell into the re-rate criteria however were rejected because another time-frame was endorsed by the panels.
36	The first aider should be aware that more people recover from trauma without needing professional help	急救人员应知道多数人不需要专业帮助就能从创伤中恢复过来。		1	78.1	58.1
	Section 5: Experiences of abuse	第五部分：遭受虐待经历
37	If the first aider reports any criminal activity to the police, they should let the person know beforehand	急救人员在向公安机关报告任何犯罪活动之前，应事先告知被救助者。		1	90.6	67.6
38	If the person discloses abuse, the first aider should listen to them and not feel that they have to provide solutions or advice	如果被救助者透露遭虐待经历，急救人员应该倾听，不需要觉得自己必须提供解决方案或建议。		2	78.1	83.9	64.5	76.7
39	If the first aider expresses their concerns about signs of physical abuse and the person dismisses them and becomes angry, the first aider should apologise to the person	如果急救人员向被救助者表达对其身体虐待痕迹的担忧但对方不予理会并生气，那么急救人员应向被救助者道歉。		1	56.3	67.7
40	If the person begins to relate details of the abuse that the first aider finds distressing, the first aider should protect themselves by encouraging the person to talk about other things	如果被救助者开始提及令急救人员感到不适的虐待细节，急救人员应该通过以下方式来保护自己鼓励被救助者谈论其他的事情。		1	56.3	80.6
	Section 6: Adolescents	第六部分：青少年
41	If the adolescent has experienced a potentially traumatic event that is receiving media coverage, the first aider should try to limit their exposure to this media coverage	如果媒体正在报道救助对象所经历的潜在创伤事件，急救人员应试着限制其接触这类报道。		2	78.1	74.2	80.6	66.7
42	The first aider should not hide information from the adolescent in an attempt to protect them	急救人员不应为了保护对方而对其隐瞒信息。		1	78.1	61.3
43	If the person is under 18, the first aider should seek consent from his parents before taking actions	如果是未满18周岁未成年人，急救人员采取救助行动前需要征询家长同意。	√	3			77.4	93.3	67.6	70.3
